# Supplementary material for: Stage-Specific Effects of TiO2, ZnO, and CuO Nanoparticles on Green Microalga Haematococcus lacustris: Biomass and Astaxanthin Biosynthesis
Source: Mar Drugs. 2025 May 11;23(5):204. doi: 10.3390/md23050204 (PMC12113255; doi:10.3390/md23050204)
Supplement: Supplementary file 1 [file marinedrugs-23-00204-s001.zip]

Archive with 1 entries (1 files):
- marinedrugs-3579796-SM.pdf
